# Supplementary material for: Light Intensity Modulates the Efficiency of Virus Seed Transmission through Modifications of Plant Tolerance
Source: Plants (Basel). 2019 Aug 27;8(9):304. doi: 10.3390/plants8090304 (PMC6783938; doi:10.3390/plants8090304)
Supplement: Supplementary file 1 [file plants-08-00304-s001.zip]

Archive with 1 entries (1 files):
- plants-575689-supplementary.xlsx
