# Supplementary material for: Light Intensity Modulates the Efficiency of Virus Seed Transmission through Modifications of Plant Tolerance
Source: Plants (Basel). 2019 Aug 27;8(9):304. doi: 10.3390/plants8090304 (PMC6783938; doi:10.3390/plants8090304)
Supplement: Supplementary file 1 [file plants-08-00304-s001.zip › plants-575689-supplementary.xlsx]

## Sheet: Table S1
Table S1. Mean values of CMV and TuMV seed transmission efficiency and accumulation, effect of virus infection on plant life-history traits, and plant mortality and fecundity tolerance for the allometric groups and accessions of Arabidopsis.
				UK1-TuMV infected plants											JPN-TuMV infected plants											LS-CMV infected plants
Allometric Group	Light intensity		Efficiency of virus seed transmission a,b	Virus accumulationa,c	RWi/RWma,d	IWi/IWma,d	SWi/SWma,d	GPi/GPma,d	RPi/RPma,d	LPi/LPma,d	Fecundity tolerancee	Mortality tolerancee		Efficiency of virus seed transmission a,b	Virus accumulationa,c	RWi/RWma,d	IWi/IWma,d	SWi/SWma,d	GPi/GPma,d	RPi/RPma,d	LPi/LPma,d	Fecundity tolerancee	Mortality tolerancee		Efficiency of virus seed transmission a,b	Virus accumulationa,c	RWi/RWma,d	IWi/IWma,d	SWi/SWma,d	GPi/GPma,d	RPi/RPma,d	LPi/LPma,d	Fecundity tolerancee	Mortality tolerancee
All	Low	Mean±SE	4.67±2.94	0.44±0.06	0.34±0.10	0.13±0.05	0.07±0.02	0.78±0.04	0.93±0.14	0.53±0.05	-0.67±0.10	-143.39±0.11		6.29±1.89	1.02±0.11	0.56±0.10	0.42±0.02	0.34±0.05	0.96±0.02	0.73±0.05	0.76±0.038	-0.25±0.03	-22.58±3.21		3.96±0.50	11.19±0.97	0.49±0.05	0.57±0.05	0.69±0.17	1.04±0.02	0.96±0.02	0.99±0.01	-0.01±0.00	-0.08±0.11
		n	18	18	18	18	18	18	16	18		18		18	18	18	18	18	18	18	18	18	18		18	18	18	18	18	18	18	18	18	18
All	High	Mean±SE	7.8±4.08	1.22±0.24	0.50±0.09	0.56±0.13	0.08±0.03	1.00±0.06	0.79±0.06	0.74±0.03	-0.25±0.08	-8.84±0.31		11.71±3.05	0.24±0.02	1.02±0.11	0.93±0.08	0.39±0.03	1.00±0.03	0.99±0.05	0.99±0.02	-0.75±0.24	-2.78±3.47		4.60±0.56	5.41±0.79	1.00±0.11	1.14±0.08	0.71±0.06	0.99±0.05	0.96±0.18	0.97±0.02	-0.02±0.00	-0.18±0.31
		n	18	18	18	18	18	18	16	18		18		18	18	18	18	18	18	18	18	18	18		18	18	18	18	18	18	18	18	18	18
1	Low	Mean±SE	0.00±0.00	0.41±0.11	0.04±0.01	0.00-0.00	0.00±0.00	0.63±0.04	0.15±0.09	0.34±0.03	-1.11±0.11	-276.36±0.12		1.82±0.92	0.94±0.15	0.35±0.05	0.43±0.05	0.40±0.12	0.97±0.04	0.68±0.06	0.79±0.05	-0.20±0.06	-18.12±5.94		4.86±0.79	10.42±1.32	0.40±0.07	0.51±0.08	1.13±0.3	1.08±0.07	1.01±0.03	0.99±0.02	0.00±0.00	-0.10±0.12
		n	7	7	7	7	7	7	2	7		7		7	7	7	7	7	7	7	7	7	7		7	7	7	7	7	7	7	7	7	7
1	High	Mean±SE	0.16±0.11	1.23±0.35	0.17±0.06	0.36±0.14	0.03±0.02	0.097±0.08	0.88±0.02	0.73±0.07	-0.10±0.04	-6.96±0.10		3.70±1.12	0.17±0.04	0.77±0.03	0.94±0.03	0.37±0.06	0.99±0.04	1.02±0.47	1.00±0.00	-0.36±0.35	-4.76±4.95		5.30±1.13	7.84±1.47	0.75±0.05	1.33±0.11	0.84±0.11	0.93±0.04	1.00±0.11	1.01±0.02	-0.01±0.01	0.21±0.10
		n	7	7				7	2	7		7		7	7	7	7	7	7	7	7	7	7		7	7	7	7	7	7	7	7	7	7
2	Low	Mean±SE	7.65±4.68	0.46±0.08	0.53±0.13	0.21±0.07	0.12±0.03	0.88±0.04	1.13±0.65	0.64±0.30	-0.40±0.07	-58.77±0.10		9.14±2.74	1.06±0.14	0.69±0.15	0.41±0.03	0.30±0.02	0.95±0.02	0.76±0.20	0.75±0.05	-0.28±0.03	-25.43±3.61		3.22±0.59	11.69±1.37	0.55±0.07	0.60±0.06	0.42±0.06	1.03±0.03	0.96±0.03	1.00±0.02	-0.01±0.00	-0.07±0.16
		n	11	11	11	11	11	11	11	11	11	11		11	11	11	11	11	11	11	11	11	11		11	11	11	11	11	11	11	11	11	11
2	High	Mean±SE	12.66±6.35	1.22±0.34	0.71±0.12	0.69±0.20	0.12±0.05	1.01±0.08	0.78±0.06	0.75±0.30	-0.34±0.12	-10.04±0.49		16.81±4.32	0.28±0.03	1.18±0.17	0.94±0.14	0.40±0.04	1.01±0.05	0.96±0.29	0.99±0.03	-1.00±0.31	-1.52±4.87		4.14±0.58	3.85±0.52	1.16±0.16	1.02±0.09	0.62±0.06	0.98±0.07	0.96±0.02	0.96±0.05	-0.04±0.01	-0.08±0.11
		n	11	11	11	11	11	11	11	11	11	11		11	11	11	11	11	11	11	11	11	11		11	11	11	11	11	11	11	11	11	11

## Sheet: Table S2
Table S2. Principal component analysis of analysed traits of three virus infections on Arabidopsis accession.
	UK1-TuMV				JPN1-TuMV				LS-CMV
Principal Component	1	2	3		1	2	3		1	2	3
Variance (%)	25.3518	20.3566	14.3032		35.9538	16.7364	15.0622		21.989	18.3483	15.2194
Cumulative variance (%)	25.3517	45.7084	60.0115		35.9538	52.6902	67.7524		21.989	40.3373	55.5567
RWi/RWm	0.08 (0.28%)a	-0.51 (12.66%)	-0.49 (16.98%)		0.29 (2.34%)	0.1 (0.56%)	-0.37 (8.94%)		-0.68 (21.46%)	0.36 (7.26%)	0.08 (0.42%)
IWi/IWm	-0.45 (7.85%)	-0.48 (11.15%)	0.21 (2.93%)		0.80 (17.99%)	-0.01 (0%)	-0.19 (2.43%)		-0.65(19.57%)	0.32 (5.44%)	0.17 (1.99%)
SWi/SWm	0.39 (5.82%)	-0.26 (3.23%)	-0.01 (0.01%)		0.32 (2.88%)	0.76 (34.4%)	0.25 (4.05%)		-0.29 (3.9%)	0.15 (1.29%)	-0.22 (3.16%)
GPi/GPm	-0.40 (6.15%)	0.77 (29.35%)	-0.25 (4.51%)		-0.23 (1.52%)	-0.63 (23.53%)	0.88 (50.88%)		0.15 (0.96%)	-0.71 (27.76%)	0.39 (9.84%)
RPi/RPm	0.66 (17.18%)	-0.28 (3.7%)	0.48 (15.81%)		0.52 (7.56%)	0.04 (0.1%)	-0.46 (14.21%)		0.06 (0.17%)	0.11 (0.64%)	0.48 (15.01%)
LPi/LPm	0.58 (13.44%)	-0.03 (0.05%)	0.50 (17.34%)		0.82 (18.95%)	0.18 (1.98%)	0.11 (0.83%)		0.01 (0.01%)	0.24 (3.2%)	0.83 (45.75%)
Virus seed transmission	0.56 (12.4%)	-0.12 (0.67%)	-0.43 (13.13%)		0.65 (11.75%)	0.12 (0.84%)	0.3 (5.95%)		0.10 (0.48%)	-0.18 (1.73%)	0.57 (21.63%)
Virus accumulation	0.64 (16.35%)	-0.51 (12.87%)	-0.29 (5.92%)		0.71 (14.19%)	0.26 (4.19%)	0.22 (3.26%)		0.75 (25.31%)	-0.11 (0.67%)	0.09 (0.58%)
Mortality tolerance	0.72 (20.39%)	0.05 (0.14%)	0.58 (23.11%)		0.82 (18.75%)	0.18 (2.04%)	0.29 (5.4%)		0.19 (1.68%)	0.84 (38.72%)	0.14 (1.3%)
Fecundity tolerance	-0.06 (0.12%)	-0.73 (26.19%)	0.06 (0.25%)		-0.38 (4.07%)	0.74 (32.36%)	-0.25 (4.06%)		0.76 (26.47%)	0.49 (13.29%)	-0.07 (0.31%)
